# Supplementary material for: How host ecology influences the parasite communities of three Australian flathead fishes, Platycephalus spp. (Scorpaeniformes: Platycephalidae)
Source: Parasitol Res. 2024 Oct 3;123(10):339. doi: 10.1007/s00436-024-08359-y (PMC11457689; doi:10.1007/s00436-024-08359-y)
Supplement: Supplementary file 1 — Supplementary file1 (XLSX 27 KB) [file 436_2024_8359_MOESM1_ESM.xlsx]

## Sheet: Sheet1
Host species	Total length (mm)	Mass (g)	Season	Stomach contents	Sex	Parasites
P. fuscus	366	291	Spring	Teleost	Female	19 Helicodidymozoon helicis cysts, 2 adult Philometra pellucida.
P. fuscus	397	378	Spring	Indeterminate	Male	23 Helicodidymozoon helicis cysts.
P. fuscus	341	210	Summer	Empty	Male	5 Helicodidymozoon helicis cysts, 1 unidentified digenean, 4 adult Philometra pellucida.
P. caeruleopunctatus	249	94	Winter	Indeterminate	Male	23 Corynosoma sp. cystacanths.
P. caeruleopunctatus	257	104	Winter	Crab carapace	Male	31 Corynosoma sp. cystacanths, 1 Anisakis sp. larva.
P. caeruleopunctatus	258	117	Winter	Indeterminate	Male	20 Corynosoma sp. cystacanths.
P. caeruleopunctatus	267	133	Summer	Empty	Male	1 plerocercoid larva, 33 Corynosoma sp. cystacanths.
P. caeruleopunctatus	246	94	Summer	Polychaete	Male	25 Corynosoma sp. cystacanths.
P. caeruleopunctatus	352	291	Summer	Barred yellowtail scad (Atule mate)	Female	27 Corynosoma sp. cystacanths.
P. caeruleopunctatus	331	221	Summer	Empty	Male	19 Corynosoma sp. cystacanths, 9 plerocercoid larvae, 1 adult digenean Lecithochirium sp.
P. caeruleopunctatus	241	90	Autumn	Empty	Male	18 Corynosoma sp. cystacanths.
P. caeruleopunctatus	290	160	Autumn	Indeterminate	Female	36 Corynosoma sp. cystacanths.
P. caeruleopunctatus	284	130	Autumn	Empty	Male	20 Corynosoma sp. cystacanths.
P. caeruleopunctatus	319	197	Autumn	Squid, crab carapace and legs	Female	30 Corynosoma sp. cystacanths.
P. caeruleopunctatus	209	56	Autumn	Empty	Female	22 Corynosoma sp. cystacanths, 1 adult Philometra pellucida.
P. caeruleopunctatus	275	119	Autumn	Empty	Male	31 Corynosoma sp. cystacanths.
P. caeruleopunctatus	239	81	Autumn	Indeterminate	Male	22 Corynosoma sp. cystacanths.
P. caeruleopunctatus	251	111	Autumn	Shrimp , Eastern cleaner clingfish (Cochleoceps orientalis), Platycephalus sp. pectoral fin	Male	12 Corynosoma sp. cystacanths.
P. caeruleopunctatus	314	178	Autumn	Yellowfin bream (Acanthopagrus australis)	Female	6 Corynosoma sp. cystacanths.
P. caeruleopunctatus	268	141	Autumn	Empty	Male	3 Corynosoma sp. cystacanths.
P. caeruleopunctatus	217	63	Autumn	Empty	Juv. (indeterminate)	21 Corynosoma sp. cystacanths,
P. caeruleopunctatus	232	75	Autumn	Empty	Female	20 Corynosoma sp. cystacanths, 2 adult Philometra pellucida.
P. caeruleopunctatus	314	178	Autumn	Empty	Male	35 Corynosoma sp. cystacanths.
P. caeruleopunctatus	223	80	Autumn	Empty	Male	1 plerocercoid larva, 11 Corynosoma sp. cystacanths.
P. caeruleopunctatus	348	256	Autumn	Indeterminate	Male	17 Corynosoma sp. cystacanths.
P. caeruleopunctatus	197	54	Autumn	Empty	Female	5 Corynosoma sp. cystacanths.
P. caeruleopunctatus	299	199	Autumn	Empty	Male	7 Corynosoma sp. cystacanths.
P. caeruleopunctatus	270	108	Autumn	Empty	Male	12 Corynosoma sp. cystacanths.
P. caeruleopunctatus	267	121	Autumn	Indeterminate	Male	6 Corynosoma sp. cystacanths.
P. caeruleopunctatus	250	81	Autumn	Indeterminate	Male	19 Corynosoma sp. cystacanths.
P. caeruleopunctatus	291	148	Autumn	Teleost muscle tissue	Male	19 Corynosoma sp. cystacanths.
P. caeruleopunctatus	329	243	Winter	Empty	Male	15 Corynosoma sp. cystacanths.
P. caeruleopunctatus	290	142	Winter	Empty	Male	No parasites found.
P. caeruleopunctatus	233	76	Winter	Indeterminate	Female	33 Corynosoma sp. cystacanths.
P. caeruleopunctatus	223	79	Winter	Ophiuroidean	Male	13 Corynosoma sp. cystacanths.
P. caeruleopunctatus	253	91	Winter	Empty	Male	15 Corynosoma sp. cystacanths.
P. caeruleopunctatus	279	134	Winter	Indeterminate	Male	24 Corynosoma sp. cystacanths.
P. caeruleopunctatus	249	98	Winter	Empty	Female	No parasites found.
P. caeruleopunctatus	208	71	Winter	Empty	Male	1 plerocercoid larva, 11 Corynosoma sp. cystacanths.
P. caeruleopunctatus	268	129	Winter	Empty	Male	47 Corynosoma sp. cystacanths.
P. caeruleopunctatus	288	162	Winter	Empty	Male	5 Corynosoma sp. cystacanths.
P. richardsoni	415	540	Autumn	3 shrimp (family: Penaeidae)	Female	No parasites found.
P. richardsoni	401	545	Autumn	Indeterminate	Female	3 plerocercoid larvae, 1 unidentified digenean, 2 adult Lecithochirium sp., 1 adult Philometra pellucida.
P. richardsoni	389	501	Autumn	Indeterminate	Female	1 larva Hysterothylacium sp., 2 adult Philometra pellucida, 3 adult Acanthochondria alatalongicollis.
P. richardsoni	452	820	Autumn	Empty	Female	2 adult Acanthochondria alatalongicollis, 1 adult Philometra pellucida.
P. richardsoni	501	873	Autumn	Empty	Female	No parasites found.
P. richardsoni	366	398	Autumn	Australian sardine (Sardinops sagax)	Male	No parasites found.
P. richardsoni	373	412	Autumn	Indeterminate	Male	3 Corynosoma sp. cystacanths.
P. richardsoni	379	388	Autumn	Indeterminate	Male	3 Corynosoma sp. cystacanths.
P. richardsoni	412	455	Autumn	Platycephalus sp. pectoral fin	Female	38 Corynosoma sp. cystacanths.
P. richardsoni	370	352	Autumn	Platycephalus sp. fins and vertebrae	Male	1 adult Lecithochirium sp., 1 adult Acanthochondria alatalongicollis.
P. richardsoni	362	334	Autumn	Indeterminate	Female	4 adult Aponurus sp.
P. richardsoni	489	903	Autumn	Empty	Female	7 adult Acanthochondria alatalongicollis, 1 adult Aponurus sp., 2 adult Erilepturus sp., 1 plerocercoid larva, 34 Corynosoma sp. cystacanths.
P. richardsoni	333	302	Autumn	Empty	Male	3 adult Lecithochirium sp.
P. richardsoni	407	503	Autumn	Empty	Male	5 adult Lecithochirium sp., 2 adult Aponurus sp., 18 Corynosoma sp. cystacanths.
P. richardsoni	355	352	Autumn	Unidentified teleost	Female	1 adult Aponurus sp.
P. richardsoni	371	415	Autumn	Empty	Male	1 plerocercoid larva, 1 larva Raphidascaris sp.
P. richardsoni	381	516	Winter	Unidentified teleost	Female	1 plerocercoid larva.
P. richardsoni	315	264	Winter	Eel-like teleost	Male	No parasites found.
P. richardsoni	332	281	Winter	Empty	Male	2 adult Aponurus sp.
P. richardsoni	459	702	Winter	Teleost muscle tissue	Female	No parasites found.
P. richardsoni	411	426	Winter	Penaeid carapace segments	Male	112 Corynosoma sp. cystacanths.
P. richardsoni	309	332	Winter	Empty	Female	3 larval Hysterothylacium sp.
P. richardsoni	327	365	Winter	Empty	Male	1 larval Echinocephalus sp. larva, 1 adult Acanthochondria alatalongicollis.
P. richardsoni	331	237	Winter	Unidentified teleost	Female	9 Corynosoma sp. cystacanths.
P. richardsoni	364	364	Winter	Indeterminate	Male	No parasites found.
P. richardsoni	340	254	Winter	Piece of teleost flesh	Female	1 encysted Hysterothylacium sp. larva.
P. richardsoni	385	394	Winter	Unidentified teleost	Female	No parasites found.
P. richardsoni	357	369	Winter	Unidentified teleost	Female	2 larval Hysterothylacium sp.
P. richardsoni	346	298	Winter	Unidentified teleost	Female	No parasites found.
P. richardsoni	344	242	Winter	Empty	Female	1 plerocercoid larva, 3 Corynosoma sp. cystacanths.
P. richardsoni	331	220	Winter	Empty	Female	1 larval Anisakis sp., 14 Corynosoma sp. cystacanths.
P. richardsoni	324	341	Winter	Empty	Female	No parasites found.
P. richardsoni	351	286	Winter	Empty	Female	No parasites found.
P. richardsoni	432	536	Spring	Indeterminate	Male	1 larval Hysterothylacium sp.
P. richardsoni	512	663	Spring	Empty	Female	2 adult Raorhynchus terebra.
P. richardsoni	408	549	Spring	Decapod carapace	Male	No parasites found.
P. richardsoni	411	503	Spring	Unidentified teleost	Female	3 adult Lecithochirium sp., 1 plerocercoid larva.
P. richardsoni	427	590	Spring	Teleost vertebrae	Female	3 adult Aponurus sp., 1 adult Lecithochirium, 1 plerocercoid larva.
P. richardsoni	497	400	Spring	Empty	Female	1 adult Aponurus sp., 1 plerocercoid larva.
P. richardsoni	405	563	Spring	Empty	Female	1 adult Raphidascaris sp.
P. richardsoni	435	532	Spring	Indeterminate	Male	2 adult Erilepturus sp.
P. richardsoni	399	491	Spring	Teleost muscle tissue	Male	4 plerocercoid larvae.
P. richardsoni	480	576	Spring	Empty	Male	No parasites found.
P. richardsoni	440	583	Spring	Indeterminate	Male	3 adult Aponurus sp., 2 adult Erilepturus sp., 1 adult Raorhynchus terebra, 1 adult Acanthochondria alatalongicollis.
P. richardsoni	426	531	Spring	Empty	Female	3 adult Aponurus sp.
P. richardsoni	444	527	Spring	Eel-like teleost	Male	No parasites found.
P. richardsoni	360	281	Spring	Indeterminate	Male	1 adult Acanthochondria alatalongicollis.
P. richardsoni	336	221	Spring	Indeterminate	Female	No parasites found.
P. richardsoni	371	298	Spring	Teleost muscle tissue	Male	22 Corynosoma sp. cystacanths.
P. richardsoni	345	250	Spring	Empty	Male	1 larval Hysterothylacium sp.
P. richardsoni	349	290	Spring	Teleost muscle tissue	Female	No parasites found.
P. richardsoni	355	288	Spring	Indeterminate	Male	No parasites found.
P. richardsoni	381	299	Spring	Indeterminate	Female	2 adult Aponurus sp, 17 Corynosoma sp. cystacanths.
P. richardsoni	332	264	Spring	Empty	Male	No parasites found.
P. richardsoni	342	265	Spring	Empty	Female	1 larval Raphidascaris sp.
P. richardsoni	370	312	Spring	Teleost muscle tissue	Male	No parasites found.
P. richardsoni	321	205	Spring	Indeterminate	Female	1 larval Raphidascaris sp., 1 adult Aponurus sp.
P. richardsoni	327	207	Spring	Empty	Male	No parasites found.
P. richardsoni	349	247	Spring	Indeterminate	Female	19 Corynosoma sp. cystacanths.
